# Supplementary material for: Novel Silicone-Coated 125I Seeds for the Treatment of Extrahepatic Cholangiocarcinoma
Source: PLoS One. 2016 Feb 3;11(2):e0147701. doi: 10.1371/journal.pone.0147701 (PMC4740417; doi:10.1371/journal.pone.0147701)
Supplement: S1 Table — (XLS) [file pone.0147701.s002.xls]

## Sheet: Sheet1
	control			silica			t-125I			s-125I
2Gy	0.8	0.74	0.87	0.93	0.9	0.91	19.24	18.56	20.1	19.21	20.38	20.4
4Gy	1.9	1.65	1.84	3.15	3.12	3.14	51.75	52.9	50.7	64	63.1	63.02
